# Supplementary material for: Transcriptional Homeostasis of a Mangrove Species, Ceriops tagal, in Saline Environments, as Revealed by Microarray Analysis
Source: PLoS One. 2012 May 4;7(5):e36499. doi: 10.1371/journal.pone.0036499 (PMC3344879; doi:10.1371/journal.pone.0036499)
Supplement: Table S2 — A complete sheet listing the 59 DEGs and GO annotations. (XLS) [file pone.0036499.s003.xls]

## Sheet: Table S2-DEGs
DEG ID	Sequence of representative EST (not assembled)	Arabidopsis homolog	2h	5h	10h	24h	8d	annotations
CtR_1	GATCAATAATGCAACGGCTGTGATCCCGTTGAGCGTGTTCTGGCTGGTCCCACAATTCTTTTTTGTGGGGTCTGGTGAGGCATTTACTTATATTGGGCAGCTTGATTTCTTCCTAAGAGAGTGCCCCAAAGGAATGAAGACGATGAGCACTGGACTGTTTTTAAGCACACTTTCACTAGGGTTCTTTGTCAGCTCTTTATTGGTCAGCATAGTGCAAAAGGTGACGGCTAAGAATCCTTGGGTAGCAGATAATCT	AT1G12110.1| Symbols: NRT1.1, CHL1-1, NRT1, B-1, ATNRT1, C... 137 3e-33	1.043	1.92167	0.459333	0.476333	0.230667	transporter activity	other biological processes	transport	transporter activity	transport | other cellular processes	transporter activity	protein binding	plasma membrane	response to stress | response to abiotic or biotic stimulus	transport
CtR_2	TATGgCCGCTGCtCCAGCGAagAATCCCAGTATTGAAAGCGCTTCCaCAGAATCTTCATCGtCCTTCTGCcTGCAgAgCATGGAGGAgCTCCGGAATGTTTTCAACCAGTTCGACTCCAACAGcgACGGCAGGATCTCCGTCAGCGAGCTCgGAGACGTCCTCAAATCCATGGGCTCCACCTACACCAACGAGGACCTCcggcTcgtcaTGGACGATATCGACACCGACAAGGACGGTTTCtTCctcCTTGAAGA	AT1G18210.2| Symbols: | Calcium-binding EF-hand family pr... 154 3e-38	0.802667	0.4195	0.748333	0.2015	0.239667	vacuole	calcium ion binding	biological_process_unknown	calcium ion binding	plasma membrane	calcium ion binding	vacuole	plasma membrane
CtR_3	GATCCTCGATCCCAAACGCATGCcTTTTTCTCTTCACAGCTAATCCTCAATTTAGTTAAAAAAAAAAAAATTTTCACTTGTTGTCATGGCCTCCTCTGTGTCCTCATTGCTTCTTCTTCATCTTGTTCTGCTAGTCTTTCTGCTTCAATTCGCCTCAGCAGCAAGGAGACTCACAGAGTCGGATCAGACCCAACAACCCTTGTTGTTTCAGTACCACAGCGGCCCTCTTCTTACGGGAAAAATCTCTATcaacTT	AT1G35140.1| Symbols: PHI-1, EXL7 | Phosphate-responsive 1... 124 1e-33	0.576167	0.441	0.239667	0.324	0.253667	growth	molecular_function_unknown	plant-type cell wall
CtR_4	GGAGGCAGTCTTGTGATTATCGCGCAGGGTAGCCCTTTTCACCATGAAGTCTTCGACTGT GGCATTGACAACCATGGCTGCTCTTATGCTGCTGCTCCTACTTGTTCCAACTTCCAAGGC TGCAATTTCGTGTAGCGACGTAGTCAAGGGCCTGAGGCCTTGTGTGAACTACCTCGTGAA AGGCTCTGGGAAACCGCCAGCCAGTTGCTGCGCAGGAGCCTCGGCTCTTGCATCTGCCGC AACAACCACAG	AT2G18370.1| Symbols: | Bifunctional inhibitor/lipid-tran... 67 1e-11	1.41517	1.72933	1.1745	1.87217	2.42517	lipid binding	lipid binding	endomembrane system	lipid transport	lipid transport
CtR_5	GGCCCCTTGAATTTTGCTCACTTTGATGAGCTTCCGACTCCGAGAAAAAGAAAGGCCGTA ATAATGTACTACCGAAGAAGAGACTCCATTTTTTACGTCTTCACTCTGAATCCTCTGCCA TACCCAGTTCTCTTGTTCTTGGCAATCTTGGCCATCTTTCTCGGCATGTCGTGGTACTTC AGGTACGACGAAATCGTGGAGACCACAGAGGTACAAATCGGTTGGGCACTGTTGGTCCTT CCACTAGCGTT	AT2G21180.1| Symbols: | unknown protein; BEST Arabidopsis... 83 1e-16	0.5545	0.405833	0.605667	0.42	0.415833	molecular_function_unknown	cellular_component_unknown	biological_process_unknown
CtR_6	GACAGACACCTCAAAAACTCCacatcattTTctCACACTTTCCCTTGCTTTCTCGCCTTCCAAGCGGCAgAAAAAAATTTGAAAGCAAAAACAACACTGTAATCATGGTCCGGCTGAgCAACAGCCTGGTGGGGATCCTTAACTTCCTGACCTTCTTACTCTCCATCCCAATCATCTGGGGCGGGGTCTGGCTGCGCCACCGCGGAACCACCGAGTGCGAGAGGTTCCTGGACACTCCGGTGACCGTcaTcTTcg	AT2G23810.1| Symbols: TET8 | tetraspanin8 | chr2:10135859-... 109 6e-25	0.954556	0.720333	0.949111	0.656222	0.477481	plasma membrane	membrane	aging	plasmodesma	plasma membrane	molecular_function_unknown	plasma membrane
CtR_7	GGCTCAATTAATATTCAGAATCTGAACCTATAAAGTTTGCTCCTTTGTTTCTTGATTGAG TAATGGCGCCAAACAGGCCTGTTAGTGATGCTGATGGAGATGGGTCGGGTTCAAGTCACC CCAAGAGATTTAAGAGAGAGGTAACGGGTGTGCTTTTGCCGGATGAATTGGAGACAAGGC TTGAGCCTATGCTGCGTGCACTTGTGCAAGATGAGGTAGAAAAGGCTTTTCGACGCTTCT GTCAACCGTCT	AT2G24300.2| Symbols: | Calmodulin-binding protein | chr2... 144 7e-35	0.690667	0.346333	0.624	0.503	0.345667	calmodulin binding	biological_process_unknown	calmodulin binding
CtR_8	GAACACAACAATTTCTCTTGCTGTCCAGACCAAATTCTCCATCCACAAAAAGACATCCTC ATTTAGTTCTTGCCTCCTTGGTAATCTTGGTTGTCTCCACCATGTTCTTCAAGCCGTCCC CATCCAAGTCACTCGCGAAATCACCACCTCATCGCAACACCTGCTCCGATCCATTAATGG ACGACAGCTTAGAGATCGCCCAATTTCTCATTTCTAAATGGGACTCATCGGAATCTTATG GTTACCACAGC	AT2G39380.1| Symbols: ATEXO70H2, EXO70H2 | exocyst subunit... 104 4e-23	0.263667	0.537667	0.3675	0.254667	0.273667	exocyst	exocyst	vesicle docking involved in exocytosis	exocytosis
CtR_9	GGGATCGGCAGCTAGCTCTTTTTCaTTCACACCATCCATTCATCCATCTGGGCTTCGTTT CGATGGCGTCGGTGGGCATTCGTTGCGGCGGAAACCGTTTTCTGGTCGGTCGGAGTGTGT CGCTGCAAGATCAGAATGCTCATTTAAGGCCGTGTACCGTCGCGTTGGGGGCGGCGATCG GGGTCACAAACAACAAGAAGTTTAATAAGATTAGAATGTCGGCGACGATGTCAACGAAGG CGGCAGTTTTT	AT3G56360.1| Symbols: | unknown protein; FUNCTIONS IN: mo... 86 3e-17	0.863	0.882	0.814667	0.558667	0.21	biological_process_unknown	molecular_function_unknown
CtR_10	GGAACTGCTGGTGTGTGGAGGATCAAGGCTTTGGAGGACTCTGGTGGGTGGTTGGAGAGG ACTACTGTTGAGGACATGGACATTGCTGTCCGTGCACATCTTAACAGATGGAAATTCATT TTCCTCAATGATGTTGAGTGTCAATGTGAATTGCCTGAATCTTTTGAGGCATATAGAAAG CAACAACACAGATGGCACTCTGGACCCATGCAGTTGTTTAGGCTCTGTTTGCCAGATATT ATCAGATCCAA	AT4G07960.1| Symbols: ATCSLC12, CSLC12 | Cellulose-synthas... 369 e-103	0.701667	0.411333	0.642	0.461	0.421	metabolic process	transferase activity, transferring glycosyl groups	metabolic process	plasmodesma	cellulose synthase activity	transferase activity, transferring glycosyl groups	metabolic process
CtR_11	GATCCTCGATCCCAAACGCATGCCTTTTTCTCTTCACAGCTAATCCTCAATTTAGTTAAA AAAAAAAAAATTTTCACTTGTTGTCATGGCCTCCTCTGTGTCCTCATTGCTTCTTCTTCA TCTTGTTCTGCTAGTCTTTCTGCTTCAATTCGCCTCAGCAGCAAGGAGACTCACAGAGTC GGATCAGACCCAACAACCCTTGTTGTTTCAGTACCACAGCGGCCCTCTTCTTACGGGAAA AATCTCTATCA	AT4G08950.1| Symbols: EXO | Phosphate-responsive 1 family ... 207 5e-54	0.535333	0.444333	0.253667	0.354667	0.276667	plant-type cell wall	plant-type cell wall	molecular_function_unknown	cell wall	response to brassinosteroid stimulus
CtR_12	GGCTCAATTAATATTCAGAATCTGAACCTATAAAGTTTGCTCCTTTGTTTCTTGATTGAG TAATGGCGCCAAACAGGCCTGTTAGTGATGCTGATGGAGATGGGTCGGGTTCAAGTCACC CCAAGAGATTTAAGAGAGAGGTAACGGGTGTGCTTTTGCCGGATGAATTGGAGACAAGGC TTGAGCCTATGCTGCGTGCACTTGTGCAAGATGAGGTAGAAAAGGCTTTTCGACGCTTCT GTCAACCGTCT	AT4G25800.2| Symbols: | Calmodulin-binding protein | chr4... 95 3e-20	0.852333	0.4205	0.915333	0.694	0.440333	calmodulin binding	calmodulin binding	biological_process_unknown	cellular_component_unknown	carbohydrate metabolic process	xyloglucan:xyloglucosyl transferase activity	metabolic process	hydrolase activity, acting on glycosyl bonds	hydrolase activity, hydrolyzing O-glycosyl compounds	cellular glucan metabolic process	cell wall
CtR_13	GAGGCACAATTGTTTGTTTCTCCCTTTACCAGATCAGGTGTTGATTTTGCAGGTTTAGGCATGGCGTCGAAGCGGATCTTGAAGGAACTCAAGGATTTGCAAAAGGATCCTCCTACGTCGTGCAGCGCTGGCCCTGTTGCTGAAGACATGTTCCATTGGCAAGCAACGATCATGGGTCCTCCAGACAGTCCTTATACCGGGGGTGTTTTCCTAGTTACCATTCATTTCCCTCCAGATTATCCATTTAAGCCTCCC	AT4G27960.2| Symbols: UBC9 | ubiquitin conjugating enzyme ... 308 3e-84	0.447667	0.282667	0.202333	0.165433	0.114667	ubiquitin-protein ligase activity	ubiquitin-protein ligase activity	ubiquitin-dependent protein catabolic process	ubiquitin-dependent protein catabolic process	protein ubiquitination	protein ubiquitination
CtR_14	GAGATATAACGACATTAAGAAAGTTGAAAGGGGGGTAAGGCGCCATTTTCACGATGATAT CACTGTGGTAGTAATTTACCTTGATCACGAAAAGAGCTCGTCCAATGGTAGATCGAAGCA CAGTGCCATTGGCTGCATCTCTGCTCCTCTTGATATTTTCTCCCTCGACACAGATCAAGC AGAGGAGGATCTGCTCCATACAGTCTTTTGCAAAAAAAAAAAAAAAAAAAAAAAAAAAAA	AT4G33920.1| Symbols: | Protein phosphatase 2C family pro... 76 6e-15	0.698667	0.444833	0.8625	0.689	0.496917	dephosphorylation	protein serine/threonine phosphatase complex	mitochondrion	protein serine/threonine phosphatase activity	protein serine/threonine phosphatase activity	protein dephosphorylation	catalytic activity
CtR_15	GACGTTTGATTGAAGAAATGGAGACTCACATGAGGTATAAGTGTTCTCTGATGTTTATTGTGATTCTTGGCACTGCTGGGTTCAGTCAAGTTCATGGGGCTGGTGAATGTGGAACGTCCACCAATCCTGACAAGGAAGCTTACAAGCTGGCTCCTTGTGCATCAGCAGCACAAGGTGCGGATGCTGCGGTTTCTAGCCAATGCTGCGCTCAGGTGAAGAGAATGGGCCGGAACCCAGCCTGCCTCTGTGCTGTTA	AT5G05960.1| Symbols: | Bifunctional inhibitor/lipid-tran... 127 6e-30	0.903667	1.033	1.20267	1.24267	2.07633	lipid binding	endomembrane system	lipid transport
CtR_16	GGAGAGAGAGAGAGAGAGAGAGAGAGAGAGAGAGAGATCGGATCATCATGTGTTTAGTGT TCGTGTGCGACGAGGACGAGAGGGTGATAGCAAGGCAGCCTGCTTCTGGCGCCTGTCCCT ACTGTGGAGGCGCGGTGCAGGCCATGGATATAGAGAGCCAGTGGCGCTTCTGCTTCTTGC CCTTTTACTTCAAGACCAAGAGGAAGTATTACTGCTCCTTTTGCGCCAGGCGTCTTGTTC TCCAACAATAg	AT5G10695.1| Symbols: | unknown protein; BEST Arabidopsis... 104 6e-23	0.422917	0.438083	0.661333	0.38675	0.303667	biological_process_unknown
CtR_17	GAGTTTAAGAACTTGGAAAGCATTGGTGTTCCATTTCCGAAGAGCCAACCAATGAGGATTTACTCTAGTTTATGGAACGCAGATGACTGGGCTACAAGGGGTGGTCTTATCAAGACAGATTGGTCGAAAGCTCCTTTCACTGCTTCCTACAGGAACTTCAATGCAAATGCCTGCGTTTGGTCCAATGGGGCATCCTCTTGTAATACAAACAATCCTGCCTCCAATAACACTAACACCAATTGGCTCTCTGAAGAG	AT5G57560.1| Symbols: TCH4, XTH22 | Xyloglucan endotransgl... 187 4e-48	0.727667	0.308333	0.611	0.384667	0.559667	response to heat	metabolic process	response to cold	plant-type cell wall organization	response to auxin stimulus	xyloglucan:xyloglucosyl transferase activity	cell wall	response to brassinosteroid stimulus	response to mechanical stimulus	hydrolase activity, acting on glycosyl bonds	response to cold	response to cyclopentenone	metabolic process
CtR_18	GAAGCACGGTGCTATTAATTCTCtATTATCTCAATTCGTATTATTATCATTATTTTATTTTTAGTTTGTGCAACCAAAATAATACTACCATGATAGCCGCCGTGTACCGCAATTTCTCTTTAAGAAATGCCAGTGTCTTGCTTTCCTGTTACATTCTCGCATTCTCTCTCTCTGCTGTTTCGGCCCGGCCGGCAACTTTTCTTGAGGACTTTAGAATCACATGGTCTGATTCCCACATCAGGCAAATTGAgGGTG	AT5G65730.1| Symbols: XTH6 | xyloglucan endotransglucosyla... 209 3e-55	0.677	0.747167	0.385167	0.333167	0.447833	hydrolase activity, hydrolyzing O-glycosyl compounds	metabolic process	xyloglucan:xyloglucosyl transferase activity	cell wall	apoplast	metabolic process	hydrolase activity, acting on glycosyl bonds	response to water deprivation	endomembrane system
CtR_19	TTGGGAAGATAGATATGCAGCTCAAGCTTGTGCCTGGCAACTCTGCTGGCACGGTCACTGCTTATTATGTGAGTAGTAGCACTCTTTGCTTTTCTGGATTTCCGACTCAATGTTTAGTAATTTGATTATGTCAGTAACTAAATATTTTCCATTTCGTTATTGAATTTGCAGTTATCTTCAAAAGGGTCTACTTGGGATGAGATAGATTTTGAGTTTTTGGGGAACCTGAGTGGTGATCCTTACATTCTGCACACC	AT4G25810.1| Symbols: XTR6, XTH23 | xyloglucan endotransgl... 219 9e-65	0.684	0.315667	0.172667	0.134233	0.0902	--
CtR_20	GAATCCATATTGTCGTCTGTTTGTGTTTGGCTCATTTTCTCTCGCTTTCTCTCATTTTCT CTCGTCTGATATTTCTGTTGGGAAGTGGGCCTTCGGTTTTTTTATTTTTATTCTTTTCTT TTTAAGTCTGACAATGGCGTGCAAAACCTTGGCGACTTTGCTTCTTTTGGCTCTCTTTGC CGTCTCGGCGTTGGGTCAGGCGCCGGGAGCCGCTCCAACCCCAGCGCCGACCCGTTCTCC TTCTGTTCCTG	No hits found	0.652333	0.395	0.482	0.313333	0.366333
CtR_21	GGGTTCAATCCATATTGTCGTCTGTTTGTGTTTGGCTCATTTTCTCTCGCTTTCTCTCAT TTTCTCTCGTCTGATATTTCTGTTGGGAAGTGGGCCTTCGGTTTTTTTATTTTTATTCTT TTCTTTTTAAGTCTGACAATGGCGTGCAAAACCTTGGCGACTTTGCTTCTTTTGGCTCTC TTTGCCGTCTCGGCGTTGGGTCAGGCGCCGGGAGCCGCTCCAACCCCAGCGCCGACCCGT TCTCCTTCTGT	No hits found	0.641333	0.389	0.478333	0.320333	0.377333
CtR_22	CACCAGGACGAAAGAAATACACCTACACACGATCGAAAGCCATGAAGGCTAAGAGCTGAT TCAATAGCTGCGGATTCTCTTTCGGCGACAACAGCAGATAAGCATTCCAGACCAGTAATT CCTTCAAAGAGTTCTTCGGCATCTGATCTGAGATGATGTATGTCAGTTTTCATTCAGTTT CAGGTCGGATAATTGGTACAAGCGATTCTGATTCACTGTCAAAGAACCCCTTCTTGCGAA AAGAGCTCCTT	No hits found	0.903333	0.708	0.606333	0.86	0.418333
CtR_23	AACACAAGGACGAAACAGAGGATGACGAGAAAGATGAAATTAAGGAAGAGGACAAGAGGA AAAAGAAGAAAGACAAGGAGAAGAAAGAGAAGAAAGAGAAGAAGCACAAAGATGAGGAGG AGGACAAGGAGGAGAGAAAAAAGATTGTTTACAAGGCGGAATCTGATCTCCCAGTCGAGC CTCAGGTCGTCACAAGGGAGATTGAAATAAAAGATGATTCAGAGGAGCTGGAAAAAGGAG AGGAGAAGCAG	No hits found	0.831	0.344667	0.754333	0.398	0.693667
CtR_24	GATTGCCTTCTTGTTCAAAAAAAAAAAACCAAACAAACAAACAAAGAATCGGTTACTCTACGGAGAAGAAAGTTTGTAAGTTTCTCTTAAGATCTTAAAAATGACCAATACAATGGTCAGAGCATTACCACTGGCCCTTCTCTTAAGCCTTCTTTATTAGCCCTTTTTGTTTTTGTTGTTGTTGTTTTTTGTTGCTGTTCTTCTTCTTCTTCTTCTTCTGGAATTCCAATTCCAAACACCTTTTTACCGTTTGGT	No hits found	0.463667	0.345	0.766333	0.729333	0.734
CtR_25	GCCGGAAAAGAAGCAAAAAATGGAGGCAATGAAAATGAAGGTCTTTGTTGTATTGATGGT TGTGTCGATGGCCTTCTCCACCATGCAGAAGGCAACAGCAGCCGACGCACCAGCCCCCAG CCCGGCATCTGACGCCTCTGTCTTCCTTCCCACATTCTTCGCATCTTTGGCTGCCCTTTC TTTTGGGTTCTTCTTTTAAGCCTTACTACTACGTTCGGATATGCGGCGGCGTGGTGGTTT CTCATTTTTTTTATCTACCCTTTTCTCTTTGTCTGATCTCTACTCTAGGGATCACTCTTT GTGGTCTTTTCCCTTCTCTCCCCGCTCCCCCTCCATCTCCCTCTCTCCCTTACTAGGTGG GTCTTCCATGGCCGGGCATGAACGCGAGGGGAA…	No hits found	0.763	0.558	0.539667	0.451333	0.416333
CtR_26	GAATCCATATTGTCGTCTGTTTGTGTTTGGCTCATTTTCTCTCGCTTTCTCTCATTTTCT CTCGTCTGATATTTCTGTTGGGAAGTGGGCCTTCGGTTTTTTTATTTTTATTCTTTTCTT TTTAAGTCTGACAATGGCGTGCAAAACCTTGGCGACTTTGCTTCTTTTGGCTCTCTTTGC CGTCTCGGCGTTGGGTCAGGCGCCGGGAGCCGCTCCAACCCCAGCGCCGACCCGTTCTCC TTCTGTTCCTG	No hits found	0.641	0.367	0.490333	0.346	0.358
CtR_27	GGGAGCAGGCGAGGCGGCAGGGAAATAGAGTTTCCGGACGTTTTCACTGAGGTGGATGGT GGGGTTGGCAGCGGCGGAAGGAGGATTTCGTGGGTCAATAGAAGAAGCAGAAGAGAGAGT GGTGGCAGCGGCCGCCGCGGCGGTTTCGGGCAGTTCTTACGGGGTTTGGCGTCCTTGTTC AGGAGGGATAGGCCTACTTCCTCTAATTCAACGAATTCAAATACTGGTTCTGATTTTGGT TCGATTCGCAG	No hits found	0.522333	0.619667	0.625667	0.672	0.499
CtR_28	GGCGACACACTCACCATTTCTCAACCTTCTCTCAGAATCTAAGAGCTAGAAAATGGCTTCTTCCAAGTCTCTCTTTCTCCTTCTTTGTGCTCTGCTCGCATTGGTTCTCATACTATCAGCTGAAGCTTCCACTTCATTAGGGGAAAGCGAGAAAACTGATGAGGTTGAAGATCAATACGGAGGCAGTGGCTTACCAGCAGGCGAATACCCAGACGGACACAAGTGGCATAAGTGGCATAAGTGGCATAAGGGGCA	No hits found	1.17667	0.591	0.312667	0.307667	1.3319
CtR_29	GCCGCAGCCTGGGTACGGCGGATATCAGCCGGTGGTGCAGCCACAGAAGCCGAAGAAGCA TGGGGCAGGGAACATGGCGTTGGGAGTGGGAGCTGGATTGCTCGGTGGGCTGTTGATCGG AGACATGATCTCGGATGTTGGCGATGCGGCTGCCTATGATGCTGGCTACGACGCCGGATT TGGAGACGGCTCTTGATTTTTAGGGCCTTTCGTCGTAATTTTGCTTTTTTTTTTTTTTTT TTTTTAAATTT	No hits found	0.647	0.444667	0.668667	0.461667	0.541667
CtR_30	GACTTCACATCACATTCCACAAATcaCGGCCAGCAGCCTCCCAGATTCTCCGTTTCTCTC TCCCTCCACCGCTCTCTGCCAACTTTCTTTGTGGGGTTTAAGCCAATTACAGCAATGGCC CAAGTGAGCATCTCCTCCAAGACATTCTCGCTCGCTTTCGTGCTTGCGGTGCTAGCGGCT GCCGTTATGGTCTCGGCTCAGGACGGCGGTTTGGCCCCCGCACCTGCGCCAGGGTCGGAA ACTGGAGCTGG	No hits found	0.766	0.504667	0.761	0.42	0.665667
CtR_31	GGCGACACACTCACCATTTCTCAACCTTCTCTCAGAATCTAAGAGCTAGAAAATGGCTTC TTCCAAGTCTCTCTTTCTCCTTCTTTGTGCTCTGCTCACATTGGTTCTCATACTATCAGC TGAAGCTTCCACTTCATTAGGGGAAAGCGAGAAAACTGATGAGGTTGAAGATCAATACGG AGGCAGTGGCTTACCAGCAGGCGAATACCCAGACGGACACAAGTGGCATAAGTGGCGTAA GTGGCATAAGG	No hits found	1.07967	0.571	0.297	0.294667	1.15937
CtR_32	GCCGGAAAAGAAGCAAAAAATGGAGGCAATGAAAATGAAGGTCTTTGTTGTATTGATGGT TGTGTCGATGGCCTTCTCCACCATGCAGAAGGCAACAGCAGCCGACGCACCAGCCCCCAG CCCGGCATCTGACGCCTCTGTCTTCCTTCCCACATTCTTCGCATCTTTGGCTGCCCTTTC TTTTGGGTTCTTCTTTTAAGCCTTACTACTACGTTCGGATATGCGGCGGCGTGGTGGTTT CTCATTTTTTT	No hits found	0.828	0.542333	0.539333	0.413	0.392667
CtR_33	GGACACACTCACCATTTCTCAACCTTCTCTCAGAATCTAAGAGCTAGAAAATGGCTTCTTCCAAGTCTCTCTTTCTCCTTCTTTGTGCTCTGCTCGCATTGGTTCTCATACTATCAGCTGAAGCTTCCACTTCATTAGGGGAAAGCGAGAAAACTGATGAGGTTGAAGATCAATACGGAGGCAGTGGCTTACCAGCAGGCGAATACCCAGACGGACACAAGTGGCATAAGTGGCATAAGTGGCATAAgGggcaTa	No hits found	1.22333	0.571	0.262667	0.242333	1.32077
CtR_34	GGTGGTTGATCAGATCAAAGAGGTGGCAACCAGCAGCGAAGAAAAGGTCAAGTTCGATCC TGGGTTTTTGATCTTAAAGAAGAGAAACCCACCCCCTCCCCTGAAAAAAAAAAGAAGGAA AAAATGGGCTGGTCTGTCTCGGAGAAAGCTTGCAAGAATCACCCGTATCACGATCAGAGG CAAGGTATTTGTCCATCGTGTTTAAGAGAGAGGCTGTCCCAATTAGTCTTGGTTACTTCA CAGTACCACAA	No hits found	0.534	0.573	0.752667	0.534333	0.436667
CtR_35	GCCGGAAAAGAAGCAAAAAATGGAGGCAATGAAAATGAAGGTCTTTGTTGTATTGATGGT TGTGTCGATGGCCTTCTCCACCATGCAGAAGGCAACAGCAGCCGACGCACCAGCCCCCAG CCCGGCATCTGACGCCTCTGTCTTCCTTCCCACATTCTTCGCATCTTTGGCTGCCCTTTC TTTTGGGTTCTTCTTTTAAGCCTTACTACTACGTTCGGATATGCGGCGGCGTGGTGGTTT CTCATTTTTTT	No hits found	0.818333	0.508667	0.519	0.403667	0.374333
CtR_36	GGACACACTCACCATTTCTCAACCTTCTCTCAGAATCTAAGAGCTAGAAAATGGCTTCTT CCAAGTCTCTCTTTCTCCTTCTTTGTGCTCTGCTCGCATTGGTTCTCATACTATCAGCTG AAGCTTCCACTTCATTAGGGGAAAGCGAGAAAACTGATGAGGTTGAAGATCAATACGGAG GCAGTGGCTTACCAGCAGGCGAATACCCAGACGGACACAAGTGGCATAAGTGGCATAAGT GGCATAAGGGG	No hits found	1.20867	0.579667	0.316667	0.327	1.36097
CtR_37	GGCGACACACTCACCATTTCTCAaCCTTCTCTCAGAATCTAAGAGCTAGAAAATGGCTTC TTCCAAGTCTCTCTTTCTCCTTCTTTGTGCTCTGCTCACATTGGTTCTCATACTATCAGC TGAAGCTTCCACTTCATTAGGGGAAAGCGAGAAAACTGATGAGGTTGAAGATCAATACGG AGGCAGTGGCTTACCAGCAGGCGAATACCCAGACGGACACAAGTGGCATAAGTGGCGTAA GTGGCATAAgG	No hits found	1.16733	0.568333	0.271	0.255	1.26303
CtR_38	GGAAAGAAGGGGGAGCGTGTCACCTTCGGCGAACGCCGCCACATGTGGTGGGTCCGTGGC GGCCGAGTCAGATATCGGACGAGGAAAGGAGGAGACTCGGGAAACCCGGTGAGTGGCGCA GTGGGGGAGCATGCGTTGCGCGCTTTGCAATTACCTTATCCTGATCGTGGACTCCAACGC GGACCTTCGGCCATCGTCAGATGTTTGGGTTCAAACCTCGATTAGACGTGGCCATTGATG GGGGGCCCCCC	No hits found	0.403	0.425333	0.442333	0.359	0.376667
CtR_39	GGAGAGAGAGGGAGACGAGTACTTTTCCATCCATGTTGAAACTCTCTTAAAGACCTACCA AACTAATCTCCAAACAGGACTGATGGGCTTTTAATATGTTTCGCCGTGTTTCTTATTATC CCCCATCACCGTCACCTCGACCCCTTTTATCCGAGGATGCTTCCTCTTTCATTCGCGACG ATTGAAATGAGTACAAATTGAAGTTCAATGGATGAAAACCATTCAACGTAAGCCTCCCTC CATGTTTGGTC	No hits found	0.754333	0.403	0.852667	0.413	0.473667
CtR_40	GGGGGAAAGAGATTGAAGGTAgTgcagATggGGAGTCTGAGGTGGATAATGAAGATGGAGTTACCAAgAAAAAGGATAAGAAAGTGAAGGATAAgGAAGAGAAGAAGAAGAAAAAGGATGACAGGGTTTCAGGGGATAAGCAGGATAAGGAAGGGGATAAAGAGGAGAAAAagAagACAGACaAGAAGGAGAAGACAAaAGGCGATAACaATGACTCGGAGGAAGGCCAAAGAGAGACAATGGAGAGCAaacaTg	No hits found	0.971667	0.349	0.807667	0.355667	0.413
CtR_41	AACACAAGGACGAAACAGAGGATGACGAGAAAGATGAAATTAAGGAAGAGGACAAGAGGA AAAAGAAGAAAGACAAGGAGAAGAAAGAGAAGAAAGAGAAGAAGCACAAAGATGAGGAGG AGGACAAGGAGGAGAGAAAAAAGATTGTTTACAAGGCGGAATCTGATCTCCCAGTCGAGC CTCAGGTCGTCACAAGGGAGATTGAAATAAAAGATGATTCAGAGGAGCTGGAAAAAGGAG AGGAGAAGCAG	No hits found	0.897	0.366333	0.787333	0.330667	0.519667
CtR_42	GGTGGTTGATCAGATCAAAGAGGTGGCAACCAGCAGCGAAGAAAAGGTCAAGTTCGATCCTGGGTTTTTGATCTTAAAGAAGAGAAACCCACCCCCTCCCCTGAAAAAAAAAAGAAGGAAAAAATGGGCTGGTCTGTCTCGGAGAAAGCTTGCAAGAATCACCCGTATCACGATCAGAGGCAAGGTATTTGTCCATCGTGTTTAAGAGAGAGGCTGTCCCAATTAGTCTTGGTTACTTCACAGTACCACAAGgaT	No hits found	0.62	0.596333	0.796667	0.480333	0.438333
CtR_43	GGGGGAAAGAGATTGAAGGTAGTGTAGATGGGGAGTCTGAGGTGGATAATGAAGATGGAG TTACCAAGAAAAAGGATAAGAAAGTGAAGGATAAGGAAGAGAAGAAGAAGAAAAAGGATG ACAGGGTTTCAGGGGATAAGCAGGATAAGGAAGGGGATAAAGAGGAGAAAAAGAAGACAG ACAAGAAGGAGAAGACAAAAGGCGATAACAATGACTCGGAGGAAGGCCAAAGAGAGACAA TGGAGAGCAAA	No hits found	0.942667	0.394667	0.902333	0.446	0.545667
CtR_44	GATCTCATTTCAAGCAAGTCACAATCTAAAAGCCCAGTGGCCGCATCAGCAGAAAGTTTT GGAATTTCCCAATTCTCAGCAGCAAAGATAGAAGGGCTGTCGTTTAAAGTAGAATCCCTC ATGATCTTCTCTGTTTCACTCTTGCAAGGAAGGGCTTCTGTTTCTGGAATGGCAAAGGAA ATCGAAGATTTGAGGTCTTGGATTGAAGTTGCACCGGCCCCTTTCGTTTCTTTGCTCAAG ACTTCAAGCTC	No hits found	0.817667	0.435333	0.536667	0.334	0.385
CtR_45	GAGATCAAAGAGGTGGCAACCAGCAGCGAAGAAAAGGTCAAGTTCGATCCTGGGTTTTTG ATCTTAAAGAAGAGAAACCCACCCCCTCCCCTGAAAAAAAAAAGAAGGAAAAAATGGGCT GGTCTGTCTCGGAGAAAGCTTGCAAGAATCACCCGTATCACGATCAGAGGCAAGGTATTT GTCCATCGTGTTTAAGAGAGAGGCTGTCCCAATTAGTCTTGGTTACTTCACAGTACCACA AGGATTCGGTG	No hits found	0.573667	0.604333	0.813333	0.490667	0.467667
CtR_46	GCCGCAGCCTGGGTACGGCGGATATCAGCCGGTGGTGCAGCCACAGAAGCCGAAGAAGCA TGGGGCAGGGAACATGGCGTTGGGAGTGGGAGCTGGATTGCTCGGTGGGCTGTTGATCGG AGACATGATCTCGGATGTTGGCGATGCGGCTGCCTATGATGCTGGCTACGACGCCGGATT TGGAGACGGCTCTTGATTTTTAGGGCCTTTCGTCGTAATTTTGCTTTTTTTTTTTTTTTT TTTTTAAATTT	No hits found	0.673	0.496667	0.710667	0.414	0.600667
CtR_47	GGGTAGCGGACGGCCAATCTCAACTGGGTTTTCATTCTTCTCCTGAAAAAAGCAAAAAAAAGTCACTCTCCAGCACATTTGATCCTTATTCTGCTTCTTTGTTGAGGTAAGGGTGCATGCTTGGGAAAAGTTTTGTCTTCGAATTATTTGCAAATTTTACAGTGCAGTAATTTAGTTCTGTTTCTATAGAGGGAAGAGTTCGTCTGACATTTGCTCAGTTAGATCTGGGTTTAAGGGGATTAGAATTTTGTGCGT	No hits found	0.758	0.512667	0.738333	0.422	0.328667
CtR_48	GGTGGTTGATCAGATCAAAGAGGTGGCAACCAGCAGCGAAGAAAAGGTCAAGTTCGATCCTGGGTTTTTGATCTTAAAGAAGAGAAACCCACCCCCTCCCCTGAAAAAAAAAGAAGGAAAAAATGGGCTGGTCTGTCTCGGAGAAAGCTTGCAAGAATCACCCGTATCACGATCAGAGGCAAGGTATTTGTCCATCGTGTTTAAGAGAGAGGCTGTCCCAATTAGTCTTGGTTACTTCACAGTACCACAAGGaTT	No hits found	0.61	0.603667	0.787667	0.493333	0.446667
CtR_49	CACCAGGACGAAAGAAATACACCTACACACGATCGAAAGCCATGAAGGCTAAGAGCTGAT TCAATAGCTGCGGATTCTCTTTCGGCGACAACAGCAGATAAGCATTCCAGACCAGTAATT CCTTCAAAGAGTTCTTCGGCATCTGATCTGAGATGATGTATGTCAGTTTTCATTCAGTTT CAGGTCGGATAATTGGTACAAGCGATTCTGATTCACTGTCAAAGAACCCCTTCTTGCGAA AAGAGCTCCTT	No hits found	0.968333	0.768	0.616667	0.689667	0.393333
CtR_50	GGCGACACACTCACCATTTCTCAACCTTCTCTCAGAATCTAAGAGCTAGAAAATGGCTTC TTCCAAGTCTCTCTTTCTCCTTCTTTGTGCTCTGCTCGCATTGGTTCTCATACTATCAGC TGAAGCTTCCACTTCATTAGGGGAAAGCGAGAAAACTGATGAGGTTGAAGATCAATACGG AGGCAGTGGCTTACCAGCAGGCGAATACCCAGACGGACACAAGTGGCATAAGTGGCATAA GTGGCATAAGG	No hits found	1.36267	0.615333	0.297667	0.260333	1.3523
CtR_51	GGTGGTTGATCAGATCAAAGAGGTGGCAAcCAGCAGCGAAGAAAAGGTCAAGTTCGATCCTGGGTTTTTGATCTTAAAGAAGAGAAACCCACCCCCTCCCCTGAAAAAAAAAAGAAGGAAAAAATGGGCTGGTCTGTCTCGGAGAAAGCTTGCAAGAATCACCCGTATCACGATCAGAGGCAAGGTATTTGTCCATCGTGTTTAAGAGAGAGGCTGTCCCAATTAGTCTTGGTTACTTCACAGTACCACAagGaT	No hits found	0.572	0.609667	0.796	0.483667	0.442
CtR_52	GGTGGTTGATCAGATCAAAGAGGTGGCAACCAGCAGCGAAGAAAAGGTCAAGTTCGATCCTGGGTTTTTGATCTTAAAGAAGAGAAACCCACCCCCTCCCCTGAAAAAAAAAAGAAGGAAAAAATGGGCTGGTCTGTCTCGGAGAAAGCTTGCAAGAATCACCCGTATCACGATCAGAGGCAAGGTATTTGTCCATCGTGTTTAAGAGAGAGGCTGTCCCAATTAGTCTTGGTTACTTCACAGTACCACAAGGAT	No hits found	0.625667	0.612333	0.840333	0.494333	0.446333
CtR_53	GATCTCATTTCAAGCAAGTCACAATCTAAAAGCCCAGTGGCCGCATCAGCAGAAAGTTTT GGAATTTCCCAATTCTCAGCAGCAAAGATAGAAGGGCTGTCGTTTAAAGTAGAATCCCTC ATGATCTTCTCTGTTTCACTCTTGCAAGGAAGGGCTTCTGTTTCTGGAATGGCAAAGGAA ATCGAAGATTTGAGGTCTTGGATTGAAGTTGCACCGGCCCCTTTCGTTTCTTTGCTCAAG ACTTCAAGCTC	No hits found	0.836667	0.455	0.568667	0.337667	0.397667
CtR_54	GAATCCATATTGTCGTCTGTTTGTGTTTGGCTCATTTTCTCTCGCTTTCTCTCATTTTCT CTCGTCTGATATTTCTGTTGGGAAGTGGGCCTTCGGTTTTTTTATTTTTATTCTTTTCTT TTTAAGTCTGACAATGGCGTGCAAAACCTTGGCGACTTTGCTTCTTTTGGCTCTCTTTGC CGTCTCGGCGTTGGGTCAGGCGCCGGGAGCCGCTCCAACCCCAGCGCCGACCCGTTCTCC TTCTGTTCcTG	No hits found	0.746	0.406667	0.529333	0.284667	0.373
CtR_55	GCCGCAGCCTGGGTACGGCGGATaTCAGCCGGTGGTGCAGCCACAGAAGCCGAAGAAGCA TGGGGCAGGGAACATGGCGTTGGGAGTGGGAGCTGGATTGCTCGGTGGGCTGTTGATCGG AGACATGATCTCgGATGTTGGCGATGCGGCTGCCTATGATGCTGGCTACGACGCCGGATT TGGAGACGGCTCTTGATTTTTAGGGCCTTTCGTCGTAATTTTGCTTTTTTTTTTTTTTTT TTTTTAAATTT	No hits found	0.643667	0.531333	0.726667	0.423667	0.549333
CtR_56	GGTGGTTGATCAGATCAAAGAGGTGGCAACCAGCAGCGAAGAAAAGGTCAAGTTCGATCCTGGGTTTTTGATCTTAAAGAAGAGAAACCCACCCCCTCCCCTGAAAAAAAAAAGAAGGAAAAAATGGGCTGGTCTGTCTCGGAGAAAGCTTGCAAGAATCACCCGTATCACGATCAGAGGCAAGGTATTTGTCCATCGTGTTTAAGAGAGAGGCTGTCCCAATTAGTCTTGGTTACTTCACAGTACCACAAGGaT	No hits found	0.613	0.641667	0.832667	0.492667	0.441
CtR_57	GAATCCATATTGTCGTCTGTTTGTGTTTGGCTCATTTTCTCTCGCTTTCTCTCATTTTCT CTCGTCTGATATTTCTGTTGGGAAGTGGGCCTTCGGTTTTTTTATTTTTATTCTTTTCTT TTTAAGTCTGACAATGGCGTGCAAAACCTTGGCGACTTTGCTTCTTTTGGCTCTCTTTGC CGTCTCGGCGTTGGGTCAGGCGCCGGGAGCCGCTCCAACCCCAGCGCCGACCCGTTCTCC TTCTGTTccTG	No hits found	0.763667	0.471667	0.552	0.308333	0.381333
CtR_58	GAGGATATAACGAGCACCCTACAGGAAGAGGAGCTTACAATGAGCATCCAACAGGCCGGG GAGGATACAATTAACGATTGCCATTACTATGTCTCTTATGGCAACCAAAATAAAATGCAA GTTGAAGTCTTGAAACATCATGTGTACTACAAAATCATGCGTGTGCTTTGTTAAGTTCGA TGCTTGCGCAAGGCATCCTTGTTGCAGGGCATCTTGTACTTGGCAATAAGTAAAGTAATG GTGTAAAAATA	No hits found	1.18033	2.037	0.702333	2.485	20.335
CtR_59	GGCCCTCAACTTTCTAGAAAATCacTTTCTTCTCCTAGAAAATCAACAATATGGCCGCTGCTCCAGCGAAGAATCCCAGCATTGAAAGCGCTTCCACAGAATCTTCATCGTCCTTCTGCCTGCAGAGCATGGAGGAGCTCCGGAATGTTTTCAACCAGTTCGACTCCAACAGCGACGGCAGGATCTCCGTCA	No hits found	0.701667	0.400333	0.509	0.215667	0.169767
	2h	5h	10h	24h	8d
up-regulated	0	1	0	1	3
down-regulated	5	29	17	46	41
